# Supplementary material for: Seasonal Effect of Grass Nutritional Value on Enteric Methane Emission in Islands Pasture Systems
Source: Animals (Basel). 2023 Aug 30;13(17):2766. doi: 10.3390/ani13172766 (PMC10486569; doi:10.3390/ani13172766)
Supplement: Supplementary file 1 [file animals-13-02766-s001.zip]

Archive with 1 entries (1 files):
- animals-2554801-supplementary.pdf
